# Supplementary material for: Chicken Primordial Germ Cells Do Not Proliferate in Insulin-Lacking Media
Source: Int J Mol Sci. 2025 Mar 28;26(7):3122. doi: 10.3390/ijms26073122 (PMC11988930; doi:10.3390/ijms26073122)
Supplement: Supplementary file 1 [file ijms-26-03122-s001.zip]

Archive with 1 entries (1 files):
- ijms-3534165-supplementary.pdf
